# Supplementary material for: Minodronate treatment improves low bone mass and reduces progressive thoracic scoliosis in a mouse model of adolescent idiopathic scoliosis
Source: PLoS One. 2018 Aug 23;13(8):e0202165. doi: 10.1371/journal.pone.0202165 (PMC6107151; doi:10.1371/journal.pone.0202165)
Supplement: S1 Table — (XLSX) [file pone.0202165.s001.xlsx]

## Sheet: Sheet1
Group		Body weight(g)						Cobb	TRAP	OCN	BMD	BV/TV	Tb.N	Tb.Sp	Tb.Th	OS/BS	Ob.S/BS	O.Th	ES/BS	Oc.S/BS	N.Oc/BS	MS/BS	MAR	BFR/BS
	No.	4W	5W	6W	7W	8W	9W	degree	U/L	pg/ml	ｍｇ・ｃｍ２	%	N/mm	µm	µm	%	%	µm	%	%	N/mm	%	µm/day	mm³/mm²/year
CON/VEH	1	10.8	14.4	16.9	18.1	17.6	17.6	0			29.2	25.8763	5.6491	131.212	45.8059	26.9741	22.7054	2.456	23.0434	8.2816	3.4703	28.8738	1.7314	182.5
CON/VEH	2	10.9	14.9	15.9	19	16.9	19.2	3
CON/VEH	3	9.6	13.4	18	17.2	21.3	18	2			28.1
CON/VEH	4	7.4	17.1	16.7	15.7	18.9	17.5	0				16.5264	4.1698	200.186	39.6336	15.9273	11.5267	2.4146	24.8751	7.1276	2.7968	19.6165	1.7983	128.8
CON/VEH	5	10.8	14.9	16.2	16.7	18.5	18	0			27.3
CON/VEH	6	10.8	14.9	18.2	16.7	17.5	17.5	0	9.7	6067
CON/VEH	7	12.3	13.6	15	16.4	18.1	18	0				18.9443	5.5672	145.595	34.0285	31.7793	27.3646	2.4064	32.244	8.9699	3.1124	28.5809	1.8546	193.5
CON/VEH	8	10.9	14.9	16.2	19	17.2	19.4	1			27.2
CON/VEH	9	10.3	16.2	16.1	17.5	17.5	17.5	0	10	4114
CON/VEH	10	11	14	16.1	17.2	18.9	17.5	0
CON/VEH	11	10	16	17.8	16	18	18.2	2	7.7	4893
CON/VEH	12	10.9	16	16.1	17	16.9	19.2	3	7.4	4624
CON/VEH	13	12.2	14.3	17	15.7	18	18.4	0				19.5674	4.8531	165.735	40.3195	21.7361	15.2585	2.4411	28.1956	9.3667	2.5174	25.7097	1.8007	169
CON/VEH	14	11.9	15	15.9	16.5	18	19.1	0				19.2608	5.7292	140.926	33.6188	23.4299	15.6961	2.2456	35.4099	9.8896	3.6292	27.0473	1.6288	160.8
CON/VEH	15	11	14.7	18.2	18.7	19.5	18.2	0			27.6
CON/VEH	16	12.2	13.6	16.6	17.2	15.6	19.1	1
CON/VEH	17	12	14.7	15.9	17.2	17	18.8	1	8.5	4490
CON/VEH	18	12.4	14.1	15.3	15.5	17.4	17.4	4				19.9872	5.2215	153.238	38.2787	31.1793	24.1483	2.6635	31.3762	9.2838	3.6161	27.7359	2.0791	210.5
CON/VEH	19	11	14.7	16.2	18.7	18	18.2	2	7.1	4655
CON/VEH	20	11	14	15.9	17.2	18.2	19.7	1			27.5
CON/MIN	1	9.5	16.4	15.5	16.7	17.4	18.4	0	6.7	5368
CON/MIN	2	11.5	15.6	16	18.9	16.9	19.2	2				26.2134	7.0024	105.374	37.435	11.189	4.1616	1.6991	0.9146	3.1688	1.6628	9.261	0.9158	31
CON/MIN	3	9.5	13.6	17.6	18.6	17.4	17.5	1			29.2
CON/MIN	4	12.7	14	15.7	16.7	18.2	19.3	2	7.8	5342
CON/MIN	5	10.1	14.8	16.8	17.7	19	18	1			30.8
CON/MIN	6	11.5	14.2	15.7	16.5	19	19.2	0				29.102	6.7678	104.758	43.0007	15.6523	10.1143	2.1767	2.6971	2.5112	1.065	10.2757	1.1558	43.3
CON/MIN	7	11.5	14.2	15.7	16.5	19	19.2	0
CON/MIN	8	9.6	13.8	16.5	18.1	17.3	19.5	0	6.3	4155
CON/MIN	9	10.7	14.4	16.1	16.6	17	17.1	1			33.6	25.2684	6.0438	123.65	41.8089	11.0649	6.2703	1.919	5.1184	1.8728	0.7753	13.5739	1.2046	59.7
CON/MIN	10	11.9	15.1	15.9	18.1	18.9	19.5	0				30.0133	7.5244	93.0126	39.8878	16.3544	8.8431	1.946	6.8558	3.6784	1.4978	16.0551	1.605	94.1
CON/MIN	11	12.9	13.9	16.8	16.6	17	18.9	0	8	4728
CON/MIN	12	12.6	14.6	16.7	17.1	18.8	19.7	2			30.7
CON/MIN	13	11.5	14.5	16.3	17.5	17.8	18.3	0
CON/MIN	14	10.7	15.5	17	18.2	18.7	18.1	0
CON/MIN	15	10.7	15.7	16.3	15.6	17.5	16.1	4	5.4	4226
CON/MIN	16	10.7	15.5	17	18.2	18.7	18.1	2			32.8
CON/MIN	17	12.7	14.1	16	16.7	15.5	17.4	1				23.2926	5.9795	128.283	38.9538	10.3994	6.4415	2.2249	5.5625	2.2815	1.3002	9.4222	1.281	44.1
CON/MIN	18	7.7	15.6	16.1	16.7	18.7	19.4	0			31.2
CON/MIN	19	10.4	15.4	17.1	15.4	16	17.5	2	7.3	3465
CON/MIN	20	11.6	13.8	16.5	18.1	17.3	17.5	3				24.0627	5.9596	127.421	40.3766	16.4445	8.4447	1.9585	5.345	2.6149	1.1962	18.1898	1.2678	84.2
TR/VEH	1	8.5	12.4	15.2	14.2	14.3	16	44
TR/VEH	2	10.1	10.2	13	13.9	14.4	15.2	31	9.9	9325
TR/VEH	3	9.6	11.3	14.6	16.4	16.6	17	12			23.6	11.6134	4.4061	200.602	26.3576	24.5575	16.5205	2.7096	37.0683	11.3747	4.8757	28.5069	2.195	228.4
TR/VEH	4	12.1	10.6	12.5	14.2	14.2	14.6	40
TR/VEH	5	10.1	10.2	13	13.9	14.4	15.2	40
TR/VEH	6	9.2	10.8	12.9	14.5	14.6	14.5	14			24.4	10.03	4.0723	220.932	24.6298	37.4671	29.2312	2.8857	35.7107	11.5726	3.8638	37.887	2.1182	292.9
TR/VEH	7	11.4	12	13.7	16	16.5	16.7	33
TR/VEH	8	9.8	14.1	14.8	14.2	15.9	15.5	36
TR/VEH	9	11.6	11.3	12.4	14.6	15.1	14.2	21				12.6091	4.8913	178.666	25.7787	27.8196	19.6337	2.7605	40.6516	13.0865	4.4816	31.6466	2.2026	254.4
TR/VEH	10	12.1	10.6	12.5	14.2	14.2	14.6	30	10.4	8609
TR/VEH	11	10	13.6	13	15.2	16	15.1	28	9.6	8308
TR/VEH	12	10.6	13.6	14.1	14.7	16	15.1	18
TR/VEH	13	9.5	14.2	15	14.8	15.1	16.2	63
TR/VEH	14	12.8	10.9	12.9	14.5	14.6	14.5	42
TR/VEH	15	10.3	9.9	15.1	15.2	12.8	15.3	9			23.7
TR/VEH	16	10	11.1	13.7	15.1	14	14.5	45			21.6
TR/VEH	17	10.9	12.1	14.4	13.2	15.3	14.2	35
TR/VEH	18	7.4	11.9	12	15.6	15.1	16.4	25
TR/VEH	19	12.8	10.9	12.9	14.5	14.6	14.5	35	9.8	16561
TR/VEH	20	11.9	11.9	14.7	14.8	15.3	14.8	2				17.6752	5.7323	143.615	30.8343	21.6889	16.5542	2.9427	29.339	9.2844	3.6272	20.1366	1.6141	118.6
TR/VEH	21	12.1	13.5	13.8	14.2	15.9	15.5	48				7.7134	3.3111	278.716	23.2953	25.9329	17.8989	2.5087	30.6867	14.2668	4.7097	32.3878	1.8489	218.6
TR/VEH	22	12.4	13.6	13	15.2	16	15.1	30			22.3
TR/VEH	23	12.8	11.5	13.7	15.1	15.1	16.2	33
TR/VEH	24	12.5	12.2	14.6	16.4	14.6	17	18	12.3	18073
TR/VEH	25	14.6	10.1	12.4	14.6	15.1	14.2	42
TR/VEH	26	11.6	11.3	12.4	14.6	15.1	14.2	41
TR/VEH	27	10.1	13.7	12.6	13.9	13.9	13.6	30				9.3909	3.7656	240.625	24.9389	30.5528	24.0629	2.5673	32.9474	12.366	4.7855	32.2131	2.2687	266.7
TR/VEH	28	9.5	11.5	13.7	15.1	15.1	16.2	42
TR/VEH	29	11.5	12.2	14.6	16.4	14.6	17	21			25.3
TR/VEH	30	11.6	10.1	12.4	14.6	15.1	14.2	36	11.4	11003
TR/MIN	1	7.4	11.9	14.8	15.4	15.1	16.2	25	10	18147
TR/MIN	2	12	11.7	14.4	15.8	16.2	15.5	15			28.2
TR/MIN	3	11.7	13.1	15.9	16.8	16.8	16.3	15				21.4991	5.6872	138.032	37.8029	21.9408	13.7203	2.1131	5.3905	2.2225	1.0741	20.5659	1.0909	81.9
TR/MIN	4	13.4	13.6	13.6	16.1	14.5	16	30
TR/MIN	5	14.3	12.1	12.3	16.3	13.8	15.7	13
TR/MIN	6	10.7	14.5	15	15.8	16.6	15.9	10	8.4	9738
TR/MIN	7	11	12.8	15.1	16.2	16.8	17.2	19				24.8839	6.9322	108.359	35.8963	16.4711	8.7834	2.1031	11.5239	3.3006	1.4137	19.3314	1.1592	81.8
TR/MIN	8	9.6	13.9	14.7	16.1	16.4	16.2	13	8.5	10324
TR/MIN	9	9.8	13	14.9	16.3	16.3	17.1	1
TR/MIN	10	10.7	11.5	14.3	15.8	15.7	15.7	35	6.7	12985
TR/MIN	11	9.7	12.1	13.2	15.9	16	14.2	35	7.6	6969
TR/MIN	12	10.1	12.5	14.9	15.4	16.1	16.3	22			27.5	21.8202	6.6857	116.936	32.6372	14.6389	9.4013	1.957	5.3594	2.6447	0.9774	18.237	1.2678	84.4
TR/MIN	13	10.7	14.5	15	15.8	16.6	16	30				25.7417	6.7833	109.473	37.9488	21.5806	14.0498	1.9821	10.0907	3.2038	1.2261	18.0369	1.2346	81.3
TR/MIN	14	9.5	14.1	12.9	12.8	14.4	16.5	2			29.3
TR/MIN	15	10	12.3	12.3	13.6	13.8	15.7	14
TR/MIN	16	10.9	11.6	13.3	13.2	14.2	16.5	10
TR/MIN	17	11.5	12.8	14.9	16.2	16.6	17.1	24
TR/MIN	18	10.3	13.4	14.4	14.9	14.9	15.5	21	5.8	8030
TR/MIN	19	9.7	12.4	15.1	16.8	15.1	15	22	6.7	5868
TR/MIN	20	15	13.4	15.8	15.3	16.5	17.3	16			27.8
TR/MIN	21	12.2	12.8	15	15.8	16.6	16	10			28.6
TR/MIN	22	12.9	12.5	12.9	12.8	15.4	16	25
TR/MIN	23	7.7	13.6	15.5	15.5	16.7	17	1				29.5213	7.9208	88.9793	37.2706	16.0351	9.1602	2.1134	8.7478	2.801	1.05	14.4697	0.8688	45.9
TR/MIN	24	12.7	12.5	13.3	13.2	14.2	16.5	21
TR/MIN	25	7.7	13.6	15.5	15.5	16.7	17	14	8.5	7573
TR/MIN	26	10.4	12.8	13.6	13.8	14.5	16	20			27.8
TR/MIN	27	9.5	14.1	12.9	16	14.4	16	18	5.2	7166
TR/MIN	28	12.6	12.3	14.9	16.7	16.4	16.4	10				23.5308	6.6223	115.473	35.5328	13.3952	7.6529	1.687	4.4998	2.6529	1.4234	13.2749	0.6985	33.8
TR/MIN	29	12	13.5	13.5	16.7	16.8	17.2	25
TR/MIN	30	13	12	15	16.8	16.5	16.6	22
